# Supplementary material for: Bisphenols A and S Alter the Bioenergetics and Behaviours of Normal Urothelial and Bladder Cancer Cells
Source: Cancers (Basel). 2022 Aug 19;14(16):4011. doi: 10.3390/cancers14164011 (PMC9406715; doi:10.3390/cancers14164011)
Supplement: Supplementary file 1 [file cancers-14-04011-s001.zip]

Archive with 1 entries (1 files):
- cancers-1847190-supplementary.pdf
